# Supplementary material for: In Medio Stat Virtus: Moderate Cognitive Flexibility as a Key to Affective Flexibility Responses in Long-Term HRV
Source: Sensors (Basel). 2024 Dec 17;24(24):8047. doi: 10.3390/s24248047 (PMC11679733; doi:10.3390/s24248047)
Supplement: Supplementary file 1 [file sensors-24-08047-s001.zip]

Archive with 1 entries (1 files):
- sensors-3321750-supplementary.pdf
